# Supplementary material for: Evaluating Patient-Centered Mobile Health Technologies: Definitions, Methodologies, and Outcomes
Source: JMIR Mhealth Uhealth. 2020 Nov 11;8(11):e17577. doi: 10.2196/17577 (PMC7688390; doi:10.2196/17577)
Supplement: Multimedia Appendix 1 [file mhealth_v8i11e17577_app1.xlsx]

## Sheet: Sheet1
first Author's Last Name or Full Citation	Patient Population	Type of Study	Outcome Measures	Instruments	Definitions	Endpoints
Rosner BI, Gottlieb M, Anderson WN. Effectiveness of an Automated Digital Remote Guidance and Telemonitoring Platform on Costs, Readmissions, and Complications After Hip and Knee Arthroplasties. J Arthroplasty. 2018;33(4):988–996.e4. doi:10.1016/j.arth.2017.11.036	Orthopedics	Multicenter observational cohort study	Authors use "patient engagement," but it looks like they’re measuring activation	None	Patient engagement undefined.	Target costs with potentially avoidable target causes. These target causes included deep vein thrombosis (DVT), pulmonary embolism, surgical site infection (including sepsis), hemorrhage (including gastrointestinal bleeding), wound dehiscence, severe constipation, and fracture/dislocation/hardware malposition. A care plan's influence over potentially avoidable target causes consisted of reminders…
Dar O. et al. A randomized trial of home telemonitoring in a typical elderly heart failure population in North West London…	Heart Failure	randomized controlled trial	No patient-centered care construct	None	N/A	Days alive and out of the hospital; outcome measures were number and duration of heart failure hospitalizations, clinic visits, and quality of life
ClelandJGFLouisAARigbyAS Noninvasive home telemonitoring for patients with heart failure at high risk of recurrent admission and deathJ Am Coll Card2005 45		randomized controlled trial	Patient experience?	Self-assessment of weight, blood pressure, heart rate	Patient experience undefined	Admissions and mortality
Bondmass et al. The effect of physiological home monitoring and telemanagement on chronic heart failure	Heart Failure	Descriptive?	No patient-centered care construct	None	N/A	Outcomes included hospital readmissions, length of stay, charges and quality of life.
Steele JR. Use of an online education platform to enhance patients' knowledge about radiation in diagnostic imaging.	Oncology	randomized to receive information about ionizing radiation delivered through a web-based interactive education platform (interactive education group), the same information in document format (document education group), or no specialized education (control group).	No patient-centered care construct	A knowledge assessment survey they created	N/A	hospital readmissions, length of stay, charges and quality of life.
Castro Sweet CM. et al. Outcomes of a digital health program with human coaching for diabetes risk reduction in a Medicare population.	Diabetes	Descriptive?	Authors use "patient engagement," but it looks like they’re measuring activation	Self-reported well-being, depression, and self-care improved	Patient engagement undefined.	Number of weekly program engagements; weight; total cholesterol; glucose
Koehler F, Winkler S, Schieber M, et al; Telemedical Interventional Monitoring in Heart Failure Investigators. Impact of remote telemedical management on mortality and hospitalizations in ambulatory patients with chronic heart failure: the Telemedical Interventional Monitoring in Heart Failure study. Circulation	Heart Failure	Descriptive?	No patient-centered care construct	None	N/A	Mortality; rehospitalization
Ong MK. Et al. Effectiveness of remote patient montiroing after discharge of hosptizalized patients with heart failure…	Heart Failure	randomized controlled trial	No patient-centered care construct	BEAT-HF	N/A	Readmissions; quality of life
Gurne et al. A critical review on telemonitoring in heart failure.	Heart Failure	Systematic review	No patient-centered experience construct; author called for evaluations of patient experience	N/A	N/A	N/A
Blum K, Gottlieb. The effect of a randomized trial of home telemonitiroing on medical costs….	Heart Failure	Randomization to usual-care and monitored groups	Authors use "patient engagement," but it looks like they’re measuring activation	SF-36 and Minnesota Living with Heart Failure Questionnaire	Patient engagement undefined.	Hospitalization; improved symptoms; improved mortality; readmission rates
Campbell KJ, Louie PK, Bohl DD, et al. A Novel, Automated Text-Messaging System Is Effective in Patients Undergoing Total Joint Arthroplasty. J Bone Joint Surg Am. 2019;101(2):145–151. doi:10.2106/JBJS.17.01505	Orthopedics	randomized controlled trial	Authors use "patient engagement," but it looks like they’re measuring activation; they also measured patient satisfaction	None	Patient-centered constructs undefined	range of motion; use of narcotics; patient satisfaction; visits to the emergency department
Tousignant M, Moffet H, Nadeau S, Mérette C, Boissy P, Corriveau H, et al. Cost analysis of in-home telerehabilitation for post-knee arthroplasty. J Med Internet Res. 2015;17(3):e83	Orthopedics	randomized controlled trial	No patient-centered care construct	None	N/A	cost
Tousignant M, Hamel M, Brière S. In-Home Telerehabilitation as an alternative to face-to-face treatment : feasability in post-knee arthroplasty, speech therapy and chronic obstructive pulmonary disease	orthopedics; COPD; speech therapy	Descriptive	No patient-centered care construct	None	N/A	None
Agostini M, Moja L, Banzi R, Pistotti V, Tonin P, Venneri A, et al. Telerehabilitation and recovery of motor function: a systematic review and meta-analysis. J Telemed Telecare. 2015;21(4):202–13	Orthopedics	Systematic review	No patient-centered care construct	None	N/A	Regain motor function
Bini SA, Mahajan J. Clinical outcomes of remote asynchronous telerehabilitation are equivalent to traditional therapy following total knee arthroplasty: A randomized control study. J Telemed Telecare. 2017;23(2):239–247. doi:10.1177/1357633X16634518	Orthopedics	randomized controlled trial	Patient satisfaction	Questionnaire	patient satisfaction undefined	primary outcome of time participating in home-based exercises and the secondary outcomes of knee range of motion, the use of narcotics, visual analog scale (VAS) mood score, telephone calls to the office, patient satisfaction, and visits to the emergency department
Russell TG, Buttrum P, Wootton R, Jull GA. Internet-based outpatient telerehabilitation for patients following total knee arthroplasty: a randomized controlled trial. J Bone Joint Surg Am. 2011;93(2):113–120. doi:10.2106/JBJS.I.01375	Orthopedics	randomized controlled trial	Patient satisfaction	None	patient satisfaction undefined	primary outcome measure was the Western Ontario and McMaster Universities Osteoarthritis Index (WOMAC) measured at baseline and six weeks by a blinded independent assessor. Secondary outcomes included the Patient-Specific Functional Scale, the timed up-and-go test, pain intensity, knee flexion and extension, quadriceps muscle strength, limb girth measurements, and an assessment of gait.
Marsh J, Bryant D, MacDonald SJ, et al. Are patients satisfied with a web-based followup after total joint arthroplasty?. Clin Orthop Relat Res. 2014;472(6):1972–1981. doi:10.1007/s11999-014-3514-0	Orthopedics	Randomized	Patient satisfaction	Questionnaire	patient satisfaction undefined	Patient satisfaction
Persson HL, Lyth J, Lind L. The Health Diary Telemonitoring and Hospital-Based Home Care Improve Quality of Life Among Elderly Multimorbid COPD and Chronic Heart Failure Subjects.	Heart Failure	Retrospective	No patient-centered care construct	Several quality of life instruments	N/A	quality of lifel
van der Meij Eva, Anema JR, Otten RHJ, Huirne JAF, Schaafsma FG. The Effect of Perioperative E-Health Interventions on the Postoperative Course: A Systematic Review of Randomised and Non-Randomised Controlled Trials. PLoS One. 2016;11(7):e0158612. doi: 10.1371	orthopedics; cardiac	Systematic review	"patient-related outcomes"	N/A	Patient-centered constructs undefined	N/A
Timmers T, Janssen L, Pronk Y, van der Zwaard BC, Koëter Sander, van Oostveen D, de Boer S, Kremers K, Rutten S, Das D, van Geenen RC, Koenraadt KL, Kusters R, van der Weegen W. Assessing the Efficacy of an Educational Smartphone or Tablet App With Subdivided and Interactive Content to Increase Patients' Medical Knowledge: Randomized Controlled Trial. JMIR Mhealth Uhealth. 2018 Dec 21;6(12):e1074…	orthopedics	randomized controlled trial	Patient experience? And patient satisfaction	Questionnaire	Patient-centered constructs undefined	Knowledge
Barello S, Triberti S, Graffigna G, Libreri C, Serino S, Hibbard J, Riva G. eHealth for Patient Engagement: A Systematic Review. Front Psychol. 2015;6:2013.	N/A	Systematic review	Patient engagement	N/A	Patient-centered constructs undefined	Patient engagement
Timmers T, Janssen L, van der Weegen W, et al. The Effect of an App for Day-to-Day Postoperative Care Education on Patients With Total Knee Replacement: Randomized Controlled Trial. JMIR Mhealth Uhealth. 2019;7(10):e15323. Published 2019 Oct 21. doi:10.2196/15323	Orthopedics	randomized controlled trial	Patient satisfaction & patient engagement (which they called patient-perceived level of involvement)	Questionnaires	Patient-centered constructs undefined	Quality of lifel level of pain; physical functioning; satisfaction; perceived involvement
Piqueras M,Marco E, Coll M, Escalada F, Ballester A, Cinca C, Belmonte R,Muniesa JM. Effectiveness of an interactive virtual telerehabilitation system in patients after total knee arthroplasty: A randomized controlled trial. J Rehabil Med. 2013; 45(4): 392–396.	orthopedics	randomized controlled trial	No patient-centered care construct	None	N/A	Range of motion
Yajnik M, Hill JN, Hunter OO, et al. Patient education and engagement in postoperative pain management decreases opioid use following knee replacement surgery. Patient Educ Couns. 2019;102(2):383–387. doi:10.1016/j.pec.2018.09.001	orthopedics	descriptive	Authors use "patient engagement," but it looks like they’re measuring activation	None	Patient-centered constructs undefined	Opiod use
Son YJ, Lee Y, Lee HJ. Effectiveness of Mobile Phone-Based Interventions for Improving Health Outcomes in Patients with Chronic Heart Failure: A Systematic Review and Meta-Analysis.	Heart Failure	Systematic review	Authors say they're examining "self-care behaviors, including medication adherence," but it looks like they're examining activation	N/A	Patient-centered constructs undefined	Activation; readmission; emergency department visits; length of stay
Seto etl al. A mobile phone-based telemonitoring program for heart failure patients after an incidence of acute decompensation…	Heart Failure	randomized controlled trial	Authors say they're examining "self-care behaviors," but it looks like they're examining activation	Self-Care of Heart Failure Index	Patient-centered constructs undefined	Activation; quality of life;
Ware et a. Outcomes of a Heart Failure Telemonitoring program implemented as the standard of care in an outpatient….	Heart Failure	pretest-posttest design	Authors say they're examining "self-care behaviors," but it looks like they're examining activation	Self-Care of Heart Failure Index	Patient-centered constructs undefined	Activation; emergency department visits; length of stay; visits to the outpatient clinic
Vuorinen et al. Use of home telemonitoring to support mutidisciplinary care of heart failure patients in Finland...	Heart Failure	randomized controlled trial	Authors say they're measuring "adherence," but it looks like they're examining engagement	adherence= calculated as a proportion of weekly submitted self-measurements	Patient-centered constructs undefined	Patient engagement; hospitalizations
Herandez-Quiles et al. A multicenter randomized clinical trail to evaluate the efficacy of telemonitoring…	Heart Failure	randomized controlled trial	No patient-centered care construct	None	N/A	percentage of patients with hospitalization/emergency room visits. Secondary efficacy outcomes were hospital admissions, admissions to hospital emergencies and Primary Care Emergencies, number of days of hospital stay, total cost per patient in euros, mortality, change in functional status, quality of life,
Chaudhry SI, Mattera JA, Curtis JP, et al. Telemonitoring in patients with heart failure. N Engl J Med. 2010;363(24):2301-2309. doi:10.1056/NEJMoa1010029	Heart Failure	randomized controlled trial	No patient-centered care construct	None	N/A	readmissions; length of stay; mortality; number of hospitalizations
Lopez-Lina et al. Effectiveness and safety in remote monitoring of patients with pacemakers five years after an implant…	Heart Failure	controled, non-randomized; non-blinded clinical trial	No patient-centered care construct	EQ5D	N/A	Functional capacity
Gonzalez Garcia M, Fatehi F, Bashi N, et al. A Review of Randomized Controlled Trials Utilizing Telemedicine for Improving Heart Failure Readmission: Can a Realist Approach Bridge the Translational Divide? Clin Med Insights Cardiol. 2019;13:1179546819861396. doi:10.1177/1179546819861396	Heart Failure	Systematic review	No patient-centered care construct	N/A	N/A
Patnode CD, Evans CV, Senger CA, Redmond N, Lin JS. Behavioral Counseling to Promote a Healthful Diet and Physical Activity for Cardiovascular Disease Prevention in Adults Without Known Cardiovascular Disease Risk Factors: Updated Evidence Report and Systematic Review for the US Preventive Services Task Force. JAMA. 2017;318(2):175-193. doi:10.1001/jama.2017.3303	Heart Failure	Systematic review	"Behavioral outcomes" (activation?)	N/A	N/A	Blood pressure; cholesterol; dietary intake
Tousignant et al. Patients' satisfaction of healthcare services and perceptions with in-home telerehabilitation …	orthopedic	Controlled trial	Patient satisfaction	Healthcare Satisfaction Questionnaire; technical quality subjective appreciation questionnaire	Patient-centered constructs undefined	Patient satisfaction; healthcare workers' satisfaction
Pani D, Piga M, Barabino G, Crabolu M, Uras S, Mathieu A, Raffo L.Home tele-rehabilitation for rheumatic patients: impact and satisfaction of care analysis.	Rheumatic patients	Descriptive	Patient engagement; patient satisfaction	Psychosocial Impact of Assistive Devices Scale (PIADS), Quebec User Evaluation of Satisfaction with Assistive Technology (QUEST) and Individually Prioritised Problem Assessment (IPPA) questionnaires	Patient-centered constructs undefined	Patient engagement; patient satisfaction
Pani D, Piga M, Barabino G, Crabolu M, Uras S, Mathieu A, Raffo L.Enhancing User Experience Through User Study: Design of an mHealth Tool for Self-Management and Care Engagement of Cardiovascular Disease Patients.	N//A	Viewpoint	The authors use the term "user acceptance," but it appears to be patient experience and activation	N/A	Patient-centered constructs undefined	Patient experience; patient activation
Horsch C, Lancee J, Beun RJ, Neerincx MA, Brinkman WP. Adherence to technology-mediated insomnia treatment: a meta-analysis, interviews, and focus groups.	Insomnia	Descriptive	The authors use the term "adherence," but it appears they are studying patient engagement	None	Patient-centered constructs undefined	Patient engagement
Morrison L, Moss-Morris R, Michie S, Yardley L. Optimizing engagement with Internet-based health behaviour change interventions: comparison of self-assessment with and without tailored feedback using a mixed methods approach	Bowel/gut issues	Descriptive	The authors use the words "acceptability" and "self-assessment" although it appears they are studying engagement	None	Self‐assessment (i.e., the assessment of one's own current behaviour)	Patient engagement
Rajani et al. Use of gamification strategies and tactices in ombile applications for smoking cessation…	Smoking	Desciprtive	The authors use the term "engagement," but it appears they are measuring activation	None	Patient-centered constructs undefined	Patient activation
Luna-Perejon F, Malwade S, Styliadis C, Civit J, Cascado-Caballero D, Konstantinidis E, Abdul SS, Bamidis PD, Civit A, Li YJ.Evaluation of user satisfaction and usability of a mobile app for smoking cessation.	Smoking	Descriptive	The author uses the term "experience," but it appears they are measuring patient satisfaction	Questionnaire	Patient-centered constructs undefined	Patient satisfaction
Tudor-sfetea et al. Evaluation of two mobile health apps in the context of smoking cessation…	Smoking	Descriptive	Patient experience	None	Patient-centered constructs undefined	Patient experience
Lin Y. Effective bahvioral changes through a digital mhealth app…	Smoking	Descriptive	The authors use the term "empowerment,": but it appears they are evaluating activation	Surveys	Patient-centered constructs undefined	Patietn activation
MCClure et al. Design considerations for mHealth programs targeting smokers not yet ready to quit…	Smoking	Descriptive	The authors do not use a specific term, but it appears they are examining patient experience	None	Patient-centered constructs undefined	Patient experience
Liao et al. Effectiveness of a text-messaging-based smoking cessation intervention	Smoking	randomized controlled trial	The authors do not use a specific term, but it appears they are examining patient activation	None	Patient-centered constructs undefined	Patietn activation
Borrelli B. Prevalence and drequency of mHealth and eHealth use among Us and UK smokers…	Smoking	Descriptive	The authors do not use a specific term, but it appears they are examining patient engagement	Surveys	Patient-centered constructs undefined	Patient engagement
Vidrine DJ et al. Efficacy of mobile phone-delivered smoking cessation interventions for socioeconomically disadvantaged….	Smoking	Randomized	The authors do not use a specific term, but it appears they are examining patient activation	Fagerström Test of Nicotine Dependence	Patient-centered constructs undefined	Patient activation
El-Hilly A, Iqbal SS, Ahmed M, Sherwani Y, Muntasir M, Siddiqui S, et al. Game On? Smoking cessation through the gamification of mHealth: a longitudinal qualitative study	Smoking	Descriptive	The authors use the term "engagement," but it appears they are measuring activation	None	Patient-centered constructs undefined	Patient activation
Alkhaldi G, Modrow K, Hamilton F, Pal K, Ross J, Murray E. Promoting engagement with a dimgital health intervention (HeLP-Diabetes) using email and text message prompts: mixed-methods study.	Diabetes	Descriptive	The authors use the term "engagement," but it appears they are measuring activation	None	Patient-centered constructs undefined	Patient activation
Voth et al. A theory-based exercise app to enahnce exercise: a pilot study	Exercise	Randomization	The authors use the term "engagementt" and "self-monitoring," and "adherence" but it appears they are measuring activation	None	Patient-centered constructs undefined	Patient activation
MacPherson MM1, Merry KJ2, Locke SR1, Jung ME1.Effects of Mobile Health Prompts on Self-Monitoring and Exercise Behaviors Following a Diabetes Prevention Program: Secondary Analysis From a Randomized Controlled Trial.	Diabetes	Randomization	The authors use the term "self-monitoring" and "adherence," but it appears they are measuring patient activation	None	Patient-centered constructs undefined	Patient activation
Kirwan M, Duncan MJ, Vandelanotte C, Mummery WK. Design, development, and formative evaluation of a smartphone application for recording and monitoring physical activity levels: the 10,000 Steps “iStepLog”.	Diabetes	Randomization	The authors use the term "self-monitoring" and "adherence," but it appears they are measuring patient activation	None	Patient-centered constructs undefined	Patient activation
Plow M, Golding M. Using mhealth technology in a self-managemnt intervention to promote physical activity among adults with chronic disability conditions	Exercise	Randomization	The authors use the term "Self-monitoring" but it appears they are measuring patient activation	Physical Activity and Disability Survey-revised), psychosocial factors (self-efficacy, self-regulation, and social support), and physical function (Patient Report Outcomes Measurement Information System, 6-min walk test, 1-min chair stands, and 1-min arm curls	Patient-centered constructs undefined	Patient activation
Simons D. Effect and process evaluation of a smartphone app to promote an active lifestyle in lower educated working young adults…	Exercise	randomized controlled trial	The authors do not use a specific term, but it appears they are examining patient activation , patient satisfaction, and engagement	Surveys and questionnaires	Patient-centered constructs undefined	Patient activation, patient satisfaction, and patient engaagement
Direito A. Apps for improving fitness and increasing physical activity among young people…	Exercise	randomized controlled trial	The authors do not use a specific term, but it appears they are examining patient activation	None	Patient-centered constructs undefined	Patient activation
Bidargaddi et al. Effiicacy of a web-based guided recommendation service for a curated list of readily available…	Mental health	randomized controlled trial	Patient engagement & patient activation	Mental Health Continuum Short Form; Center for Epidemiologic Studies Depression Scale, and quality of life measured by the Assessment of Quality of Life-four dimensions (AQOL-4D) index.	Patient-centered constructs undefined	Patient activation; patient engagement
Golsteign RHJ. A web-based and print-based computer-tailored physical activity intervention for prostate and colorectal cancer…	Prostate and colorectal cancer	randomized controlled trial	The authors do not use a specific term, but it appears they are evaluating engagement	Questionnaires	Patient-centered constructs undefined	Patient engagement
Short C, James EL, Rebar AL, Duncan MJ, Courneya KS, Plotnikoff RC, et al. Designing more engaging computer-tailored physical activity behaviour change interventions for breast cancer survivors: lessons from the iMove More for Life study.	Breast cancer	Descriptive	Patient experience	None	Patient-centered constructs undefined	Patient experience
Corbett et al. Understanding acceptability of and engagement with web-based interventions aiming to improve quality of life…	Breast, prostate, and colorectal cancer	Systematic review	The authors use the term "acceptability" but it appears they are measurig experience and engagement	N/A	Patient-centered constructs undefined	Patient experience and patient engagement
Roberts AL et al. Breast, prostate, and colorectal cnancer survivors' epxeriences of using publicly available…	Breast, prostate, and colorectal cancer	randomized	The authors use the term "acceptability" but it appears they are measurig experience and engagement	N/A	Patient-centered constructs undefined	Patient experience and patient engagement
Strain et al. Physical Activity Surveillance Through Smartphone Apps and Wearable Trackers: Examining the UK Potential for Nationally Representative Sampling.	Exercise	Descriptive	The authors do not use a specific term, but it appears they examining engagement	Surveys and questionnaires	Patient-centered constructs undefined	Patient engagement
Kernot J, Olds T, Lewis LK, Maher C. Usability testing and piloting of the Mums Step It Up program--a team-based social networking physical activity intervention for women with young children.	Drinking	Descriptive	The authors use the term "perspectives," but it appears they're studying patient experience	None	Patient-centered constructs undefined	Patient experience
Crane D. et al. Behavior change techniques in popular alcohol reduction apps: content analysis.	Drinking	Systematic review	The authors do not use a specific term, but it appears they're studying patient activation	N/A	Patient-centered constructs undefined	Patient activation
Bohm et al. Effects of mobile health including wearable activity trackers to increase physical activity outcomes…	Exercise	Systematic review	The authors use the term "compliance" but it appears they are examining patient engagement	N/A	Patient-centered constructs undefined	Patient engagement
Devan H. Evaluation of self-management support functions in apps for people with persistent pain: systematic review	Pain	Systematic review	The authors do not use a specific term (self-management?), but it appears they're studying patient activation	N/A	Patient-centered constructs undefined	Patient activation
Alessa T. Smartphone apps to support self-management of hypertension: review and content analysis.	Hypertension	Systematic review	The authors do not use a specific term (self-management?), but it appears they're studying patient activation	N/A	Patient-centered constructs undefined	Patient activation
Bondaronek et al. Quality of publicly availble physical activity apps: review and content analysis.	Exercise	Systematic review	The authors use the term "health promotion," but it appears they're studying patient activation	N/A	Patient-centered constructs undefined	Patient activation
Lee Am et al. Effiacy and effectiveness of mobile health technologies for facilitating physical activity in adolescents….	Physical activity	Systematic review	The authors use "adherence," but it appears they are studying activation	N/A	Patient-centered constructs undefined	Patient activation
Milward J, Khadjesari Z, Fincham-Campbell S, Deluca P, Watson R, Drummond C. User preferences for content, features, and style for an app to reduce harmful drinking in young adults: analysis of user feedback in app stores and focus group interviews	Drinking	Descriptive	The authors use the term "preferences," but it appears they're studying patient experience	None	Patient-centered constructs undefined	Patient experience
Yang X1, Ma L2, Zhao X3, Kankanhalli A4.Factors influencing user's adherence to physical activity applications: A scoping literature review and future directions.	Physical activity,	Systematic review	The authors use the term "adherence," but it looks like they're studying patient engagement	N/A	Patient-centered constructs undefined	Patient engagement
DeSmet et al. Adults' Preferences for Behavior Change Techniques and Engagement Features in a Mobile App to Promote 24-Hour Movement Behaviors: Cross-Sectional Survey Study.	Physical activity, sleep, and sedentary behavior	Descriptive	Patient engagement	Survey	Patient-centered constructs undefined	Patient engagement
Baretta D, et al. Exploring users' expereinces of the uptake and adoption of physical activity apps…	N/A	Descriptive	Patient experience and patient engagement	None	Patient-centered constructs undefined	Patient experience and patient engagement
Dennison L, Morrison L, Conway G, Yardley L. Opportunities and challenges for smartphone applications in supporting health behavior change: qualitative study	N/A	Descriptive	Patient experience	None	Patient-centered constructs undefined	Patient experience
Nicholas J. The reviews are in: a qualitative content analysis of consumer perspectives on apps for bipolar disorder	Bipolar disorder	Systematic review	The authors do not use a specific term, but it appears they're studying patient experience	N/A	Patient-centered constructs undefined	Patient experience
Larsen ME et al. A Systematic Assessment of Smartphone Tools for Suicide Prevention.	Suicide prevention	Systematic review	No patient-centered care construct	N/A	N/A	N/A
Nicholas J. Mobile Apps for Bipolar Disorder: A Systematic Review of Features and Content Quality.	Bipolar disorder	Systematic review	The authors use the term "perspectives," but it appears they're studying patient experience	N/A	Patient-centered constructs undefined	Patient experience
Martinengo et al. Suicide prevention and depression apps' suicide risk assessment and management: a systematic assessment of adherence to clinical guidelines.	Suicide prevention	Systematic review	No patient-centered care construct	N/A	N/A	N/A
Kim BY. Consumer Mobile Apps for Potential Drug-Drug Interaction Check: Systematic Review and Content Analysis Using the Mobile App Rating Scale (MARS).	Drug-drug interaction	Systematic review	The authors use the terms "patient empowerment," and "perspectives" but it appears they are examining patient experience	N/A	Patient-centered constructs undefined	Patient experience
Santo K. Mobile Phone Apps to Improve Medication Adherence: A Systematic Stepwise Process to Identify High-Quality Apps.	Medications	Systematic review	The authors use the terms "adherence," but it appears they are examining patient activation	N/A	Patient-centered constructs undefined	Patient activation
Alhuwail D. The state of mental digi-therapeutics: A systematic assessment of depression and anxiety apps available for Arabic speakers.	Mental health	Systematic review	No patient-centered care construct	N/A	N/A	N/A
Tabi K. Mobile Apps for Medication Management: Review and Analysis.	Medications	Systematic review	Patient engagement	N/A	Patient-centered constructs undefined	Patient engagment
Knitza J. German Mobile Apps in Rheumatology: Review and Analysis Using the Mobile Application Rating Scale (MARS).	Rheumatology	Systematic review	Patient engagement	N/A	Patient-centered constructs undefined	Patient engagment
Park JYE et al. Mobile Phone Apps Targeting Medication Adherence: Quality Assessment and Content Analysis of User Reviews.	Medications	Systematic review	The authors use the terms "adherence," but it appears they are examining patient activation	N/A	Patient-centered constructs undefined	Patient activation
Chapman et al. Smartphone Apps About Crystal Methamphetamine ("Ice"): Systematic Search in App Stores and Assessment of Composition and Quality.	Drug use	Systematic review	No patient-centered care construct	N/A	N/A	N/A
Schoeppe S. et al. Efficacy of interventions that use apps to improve diet, physical activity and sedentary behaviour: a systematic review.	diet and exercise	Systematic review	The authors do not use a specific term but it appears they are examining patient activation	N/A	Patient-centered constructs undefined	Patient activation
Schoeppe S. et al. Apps to improve diet, physical activity and sedentary behaviour in children and adolescents: a review of quality, features and behaviour change techniques.	diet and exercise	Systematic review	The authors do not use a specific term but it appears they are examining patient engagement and patient activation	N/A	Patient-centered constructs undefined	Patient engagement and patient activation
Brockmyer JH, Fox CM, Curtiss KA, McBroom E, Burkhart KM, Pidruzny JN. The development of the Game Engagement Questionnaire: a measure of engagement in video game-playing.	N/A	Descriptive	Patient engagement	Questionnaire	Patient-centered constructs undefined	Patient engagement
Sigerson L, Cheng C. Scales for measuring user engagement with social network sites: A systematic review of psychometric properties.	N/A	Systematic review	Patient engagement	N/A	Patient-centered constructs undefined	Patient engagement
Boyle EA, Connolly TM, Hainey T, Boyle JM. Engagement in digital entertainment games: a systematic review.	N/A	Systematic review	Patient engagement	N/A	Patient-centered constructs undefined	Patient engagement
Danaher BG, Boles SM, Akers L, Gordon JS, Severson HH. Defining participant exposure measures in Web-based health behavior change programs.	N/A	descriptive	The authors use the term "exposure," but it appears they are studying patient engagement	None	Patient-centered constructs undefined	Patient engagement
Kelders S, Van Gemert-Pijnen JE, Werkman A, Nijland N, Seydel ER. Effectiveness of a Web-based intervention aimed at healthy dietary and physical activity behavior: a randomized controlled trial about users and usage.	diet and exercise	randomized controlled trial	Patient engagement	questionnaires	Patient-centered constructs undefined	Patient engagement
Dutta-Bergman MJ. Health attitudes, health cognitions, and health behaviors among Internet health information seekers: population-based survey. J Med Internet Res 2004 May 28;6(2):e15	N/A	Descriptive	The authors use the term "health oriented behaviors" but it appears they are studying patient activation	questionnaires	Patient-centered constructs undefined	Patient activation
Ryan C, Bergin M, Wells JS. Theoretical perspectives of adherence to web-based interventions: a scoping review.	N/A	Systematic review	The authors use the term "adherence," but it appears they are studying patient engagement	N/A	Patient-centered constructs undefined	Patient engagement
Wildeboer G. The relationship between persuasive technology principles, adherence and effect of web-Based interventions for mental health: A meta-analysis.	N/A	Systematic review	The authors use the term "adherence," but it appears they are studying patient engagement	N/A	Patient-centered constructs undefined	Patient engagement
Short CE, Rebar A, Plotnikoff RC, Vandelanotte C. Designing engaging online behaviour change interventions: a proposed model of user engagement.	N/A	descriptive	Patient engagement	N/A	Subjective and objective interactions	Patient engagement
Carolan S. Improving Employee Well-Being and Effectiveness: Systematic Review and Meta-Analysis of Web-Based Psychological Interventions Delivered in the Workplace.	Employee Well-being	Systematic review	The authors use the term "adherence," but it appears they are studying patient engagement	N/A	Patient-centered constructs undefined	Patient engagement
Kelders M, Kok RN, Ossebaard HC, Van Gemert-Pijnen JE. Persuasive system design does matter: a systematic review of adherence to web-based interventions.	N/A	systematic review	The authors use the term "adherence," but it appears they are studying patient engagement	N/A	Patient-centered constructs undefined	Patient engagement
Vandelanotte C et al. Past, present, and future of ehealth and mhealth research to improve physical activity and dietary behaviors	diet and exercise	descriptive	Patient engagement	N/A	Patient-centered constructs undefined	Patient engagement
Short CE, DeSmet A, Woods C, et al. Measuring Engagement in eHealth and mHealth Behavior Change Interventions: Viewpoint of Methodologies. J Med Internet Res. 2018;20(11):e292. doi:10.2196/jmir.9397	N/A	viewpoint	Patient engagement	N/A	objective and subjective; engagement with the intervention	Patient engagement
Perski O, Blandford A, West R, Michie S. Conceptualising engagement with digital behaviour change interventions: a systematic review using principles from critical interpretive synthesis. Transl Behav Med. 2017;7(2):254-267. doi:10.1007/s13142-016-0453-1	N/A	Descriptive	Patient engagement	N/A	conceptual framework is proposed in which engagement with a DBCI is influenced by the DBCI itself (content and delivery), the context (the setting in which the DBCI is used and the population using it) and the behaviour that the DBCI is targeting. The context and "mechanisms of action" may moderate the influence of the DBCI on engagement.	Patient engagement
Cole-Lewis H. Understanding Health Behavior Technology Engagement: Pathway to Measuring Digital Behavior Change Interventions.	N/A	Descriptive	Patient engagement and patient activation	N/A	The categories are health behavior engagement, referred to as “Big E,” and DBCI engagement, referred to as “Little e.” DBCI engagement is further bifurcated into two subclasses: (1) user interactions with features of the intervention designed to encourage frequency of use (ie, simple login, games, and social interactions) and make the user experience appealing, and (2) user interactions with beha…	Patient engagement and patient activation
Yardley L, Spring BJ, Riper H, et al. Understanding and Promoting Effective Engagement With Digital Behavior Change Interventions. Am J Prev Med. 2016;51(5):833-842. doi:10.1016/j.amepre.2016.06.015	N/A	Descriptive	Patient engagement	N/A	defined empirically as sufficient engagement with the intervention to achieve intended outcomes.	Patient engagement
Sawesi S, Rashrash M, Phalakornkule K, Carpenter JS, Jones JF. The Impact of Information Technology on Patient Engagement and Health Behavior Change: A Systematic Review of the Literature. JMIR Med Inform. 2016;4(1):e1. doi:10.2196/medinform.4514	N/A	Systematic review	Patient engagement and patient activation	N/A	Patient-centered constructs undefined	Patient engagement and patient activation
Carman KL, Dardess P, Maurer M, et al. Patient and family engagement: a framework for understanding the elements and developing interventions and policies. Health Aff Proj Hope. 2013;32(2):223-231. doi:10.1377/hlthaff.2012.1133	N/A	Descriptive	Patient engagement	N/A	patients, families, their representatives, and health professionals working in active partnership at various levels across the health care system—direct care, organizational design and governance, and policy making—to improve health and health care.	Patient engagement
Newell S, Jordan Z. The patient experience of patient-centered communication with nurses in the hospital setting: a qualitative systematic review protocol. JBI Database Syst Rev Implement Rep. 2015;13(1):76-87. doi:10.11124/jbisrir-2015-1072	N/A	Systematic review	The authors use the terms patient engagement and patient experience somewhat interchangeably, but it appears their focus is on patient engagement	N/A	communication that invites and encourages the patient to participate and negotiate in decision-making regarding their own care'	Patient engagement
Njoroge M, Zurovac D, Ogara EAA, Chuma J, Kirigia D. Assessing the feasibility of eHealth and mHealth: a systematic review and analysis of initiatives implemented in Kenya. BMC Res Notes. 2017;10(1):90. doi:10.1186/s13104-017-2416-0	N/A	Systematic review	The authors use the term "feasibility," but it appears their focus is on patient experience	N/A	Patient-centered constructs undefined	Patient experience
Lee S, Cho Y-M, Kim S-Y. Mapping mHealth (mobile health) and mobile penetrations in sub-Saharan Africa for strategic regional collaboration in mHealth scale-up	N/A	Descriptive	The authors use the term "penetrations" but it appears their focus is on patient engagement	N/A	Patient-centered constructs undefined	Patient engagement
Browne K, Roseman D, Shaller D, Edgman-Levitan S. Analysis & commentary. Measuring patient experience as a strategy for improving primary care. Health Aff Proj Hope. 2010;29(5):921-925. doi:10.1377/hlthaff.2010.0238	N/A	Descriptive	Patient experience	N/A	Patient-centered constructs undefined	Patient experience
Greene J, Hibbard JH. Why does patient activation matter? An examination of the relationships between patient activation and health-related outcomes. J Gen Intern Med. 2012;27(5):520-526. doi:10.1007/s11606-011-1931-2	N/A	Descriptive	Patient activation	N/A	patient activation--or having the knowledge, skills, and confidence to manage one's health, to be related to health-related outcomes.	Patient activation
Shippee ND, Domecq Garces JP, Prutsky Lopez GJ, et al. Patient and service user engagement in research: a systematic review and synthesized framework. Health Expect Int J Public Particip Health Care Health Policy. 2015;18(5):1151-1166. doi:10.1111/hex.12090	N/A	Systematic review	Patient engagement	N/A	We found four essential components: patient and service user initiation, building reciprocal relationships, colearning and re‐assessment and feedback	Patient engagement
Sieverink F, Kelders SM, van Germert-Pijnen JE. Clarifying the concept of adherence to eHealth technology: Systematic review on when usage becomes adherence. J Med Internet Res. 2017; 19(12):402.	N/A	Systematic review	The authors use the term "adherence," although it appears they are actually examining patient engagement	N/A	Patient-centered constructs undefined	Patient engagement
Hibbard JH, Greene J. What the evidence shows about patient activation: better health outcomes and care experiences; fewer data on costs. Health Aff Proj Hope. 2013;32(2):207-214. doi:10.1377/hlthaff.2012.1061	N/A	Descriptive	Patient activation	N/A	patient activation--or having the knowledge, skills, and confidence to manage one's health, to be related to health-related outcomes.	Patient activation
Zhou L, Bao J, Setiawan IMA, Saptono A, Parmanto B. The mHealth App Usability Questionnaire (MAUQ): Development and Validation Study. JMIR MHealth UHealth. 2019;7(4):e11500. doi:10.2196/11500.	N/A	descriptive	The authors use the term "usability," but it appears they are studying patient engagement	N/A	Patient-centered constructs undefined	Patient engagement
Nurmi J, Knittle K, Ginchev T, et al. Engaging Users in the Behavior Change Process With Digitalized Motivational Interviewing and Gamification: Development and Feasibility Testing of the Precious App. JMIR MHealth UHealth. 2020;8(1):e12884. doi:10.2196/12884.	N/A	descriptive	The authors use the term "usability," but it appears they are studying patient engagement	N/A	Patient-centered constructs undefined	Patient engagement
Rohde A, Duensing A, Dawczynski C, Godemann J, Lorkowski S, Brombach C. An App to Improve Eating Habits of Adolescents and Young Adults (Challenge to Go): Systematic Development of a Theory-Based and Target Group-Adapted Mobile App Intervention. JMIR MHealth UHealth. 2019;7(8):e11575. doi:10.2196/11575.	Eating habits	descriptive	The authors do not use a specific term, although it appears they are sutidying patient experience	N/A	Patient-centered constructs undefined	Patient experience
Zhao J, Freeman B, Li M. Can Mobile Phone Apps Influence People’s Health Behavior Change? An Evidence Review. J Med Internet Res. 2016;18(11):e287. doi:10.2196/jmir.5692.	N/A	Systematic review	The authors do not use a specific term, although it appears they are sutidying patient activation	N/A	Patient-centered constructs undefined	Patient activation
Stephens J, Allen J. Mobile phone interventions to increase physical activity and reduce weight: a systematic review. J Cardiovasc Nurs. 2013;28(4):320-329. doi:10.1097/JCN.0b013e318250a3e7.	N/A	Systematic review	The authors do not use a specific term, although it appears they are studying patient activation	N/A	Patient-centered constructs undefined	Patient activation
Payne HE, Lister C, West JH, Bernhardt JM. Behavioral functionality of mobile apps in health interventions: a systematic review of the literature. JMIR MHealth UHealth. 2015;3(1):e20. doi:10.2196/mhealth.3335	N/A	Systematic review	The authors do not use a specific term, although it appears they are studying patient activation	N/A	Patient-centered constructs undefined	Patient activation
DiFilippo KN, Huang W-H, Andrade JE, Chapman-Novakofski KM. The use of mobile apps to improve nutrition outcomes: A systematic literature review. J Telemed Telecare. 2015;21(5):243-253. doi:10.1177/1357633X15572203.	Nutrition outcomes	Systematic review	The authors do not use a specific term, although it appears they are studying patient activation	N/A	Patient-centered constructs undefined	Patient activation
Gandapur Y, Kianoush S, Kelli HM, et al. The role of mHealth for improving medication adherence in patients with cardiovascular disease: a systematic review. Eur Heart J Qual Care Clin Outcomes. 2016;2(4):237-244. doi:10.1093/ehjqcco/qcw018.	Medications	systematic review	The authors use the term "adherence," but it appears they are studying patient activation	N/A	Patient-centered constructs undefined	Patient activation
Xiong S, Berkhouse H, Schooler M, et al. Effectiveness of mHealth Interventions in Improving Medication Adherence Among People with Hypertension: a Systematic Review. Curr Hypertens Rep. 2018;20(10):86. doi:10.1007/s11906-018-0886-7	Medications	systematic review	The authors use the term "adherence," but it appears they are studying patient activation	N/A	Patient-centered constructs undefined	Patient activation
van den Berg MH, Schoones JW, Vliet Vlieland TPM. Internet-based physical activity interventions: a systematic review of the literature. J Med Internet Res. 2007;9(3):e26. doi:10.2196/jmir.9.3.e26	exercise	systematic review	The authors use the term "adherence," but it appears they are studying patient activation	N/A	Patient-centered constructs undefined	Patient activation
Wu C, Wu Z, Yang L, et al. Evaluation of the clinical outcomes of telehealth for managing diabetes: A PRISMA-compliant meta-analysis. Medicine (Baltimore). 2018;97(43):e12962. doi:10.1097/MD.0000000000012962.	Diabetes	Systematic review	The authors do not use a specific term, although it appears they are studying patient activation	N/A	Patient-centered constructs undefined	Patient activation
Santero M, Morelli D, Nejamis A, Gibbons L, Irazola V, Beratarrechea A. Using mHealth strategies in a Diabetes Management Program to improve the quality of care in Argentina: Study design and baseline data. Prim Care Diabetes. 2018;12(6):510-516. doi:10.1016/j.pcd.2018.07.014.	Diabetes	descriptive	The authors do not use a specific term, although it appears they are studying patient activation	N/A	Patient-centered constructs undefined	Patient activation
Hibbard JH, Stockard J, Mahoney ER, Tusler M. Development of the Patient Activation Measure (PAM): conceptualizing and measuring activation in patients and consumers. Health Serv Res. 2004;39(4 Pt 1):1005-1026. doi:10.1111/j.1475-6773.2004.00269.x	N/A	Descriptive	Patient activation	N/A	patient activation--or having the knowledge, skills, and confidence to manage one's health, to be related to health-related outcomes.	Patient activation
Maindal HT, Sokolowski I, Vedsted P. Translation, adaptation and validation of the American short form Patient Activation Measure (PAM13) in a Danish version. BMC Public Health. 2009;9:209. doi:10.1186/1471-2458-9-209	N/A	Descriptive	Patient activation	N/A	patient activation--or having the knowledge, skills, and confidence to manage one's health, to be related to health-related outcomes.	Patient activation
Gilling S, Mortz CG, Vestergaard T. Patient Satisfaction and Expectations Regarding Mobile Teledermoscopy in General Practice for Diagnosis of Non-melanoma Skin Cancer and Malignant Melanoma. Acta Derm Venereol. 17 2020. doi:10.2340/00015555-3459.	N/A	Descriptive	Patient satisfaction	N/A	Patient-centered constructs undefined	Patient satisfaction
Hankins M, Fraser A, Hodson A, Hooley C, Smith H. Measuring patient satisfaction for the Quality and Outcomes Framework. Br J Gen Pract J R Coll Gen Pract. 2007;57(542):737-740.	N/A	Descriptive	Patient satisfaction	N/A	Patient-centered constructs undefined	Patient satisfaction
